# Supplementary material for: A Novel Workflow for Non-Animal PBK Modelling of UV Filters: Oxybenzone as a Case Study
Source: Pharmaceuticals (Basel). 2025 Oct 24;18(11):1607. doi: 10.3390/ph18111607 (PMC12655505; doi:10.3390/ph18111607)
Supplement: Supplementary file 1 [file pharmaceuticals-18-01607-s001.zip]

Archive with 1 entries (1 files):
- pharmaceuticals-3805926-supplementary.pdf
